# Supplementary material for: Maximum likelihood phylogeographic inference of cell motility and cell division from spatial lineage tracing data
Source: Bioinformatics. 2024 Jun 28;40(Suppl 1):i228–36. doi: 10.1093/bioinformatics/btae221 (PMC11211844; doi:10.1093/bioinformatics/btae221)
Supplement: btae221_Supplementary_Data [file btae221_supplementary_data.zip]

Archive with 3 entries (2 files):
- btae221_Supplementary_Data/
- btae221_Supplementary_Data/Mai.280.sup.1.pdf
- btae221_Supplementary_Data/ref.bib
