# Supplementary material for: Maximum likelihood phylogeographic inference of cell motility and cell division from spatial lineage tracing data
Source: Bioinformatics. 2024 Jun 28;40(Suppl 1):i228–36. doi: 10.1093/bioinformatics/btae221 (PMC11211844; doi:10.1093/bioinformatics/btae221)
Supplement: btae221_Supplementary_Data [file btae221_supplementary_data.zip › btae221_Supplementary_Data/ref.bib]

@article{nachman2000estimate,
  title={Estimate of the mutation rate per nucleotide in humans},
  author={Nachman, Michael W and Crowell, Susan L},
  journal={Genetics},
  volume={156},
  number={1},
  pages={297--304},
  year={2000},
  publisher={Oxford University Press}
}

@article{roch2006short,
  title={A short proof that phylogenetic tree reconstruction by maximum likelihood is hard},
  author={Roch, Sebastien},
  journal={IEEE/ACM Transactions on Computational Biology and Bioinformatics},
  volume={3},
  number={1},
  pages={92--94},
  year={2006},
  publisher={IEEE}
}

@article{sommer2023targeting,
  title={Targeting the metastatic niche: Single-cell lineage tracing in prime time},
  author={Sommer, Elijah R and Napoli, Giulia C and Chau, Cindy H and Price, Douglas K and Figg, William D},
  journal={Iscience},
  volume={26},
  number={3},
  year={2023},
  publisher={Elsevier}
}

@article{raj2018simultaneous,
  title={Simultaneous single-cell profiling of lineages and cell types in the vertebrate brain},
  author={Raj, Bushra and Wagner, Daniel E and McKenna, Aaron and Pandey, Shristi and Klein, Allon M and Shendure, Jay and Gagnon, James A and Schier, Alexander F},
  journal={Nature biotechnology},
  volume={36},
  number={5},
  pages={442--450},
  year={2018},
  publisher={Nature Publishing Group US New York}
}

@article{spanjaard2018simultaneous,
  title={Simultaneous lineage tracing and cell-type identification using CRISPR--Cas9-induced genetic scars},
  author={Spanjaard, Bastiaan and Hu, Bo and Mitic, Nina and et. al},
  journal={Nature biotechnology},
  volume={36},
  number={5},
  pages={469--473},
  year={2018},
  publisher={Nature Publishing Group US New York}
}

@article{wagner2018single,
  title={Single-cell mapping of gene expression landscapes and lineage in the zebrafish embryo},
  author={Wagner, Daniel E and Weinreb, Caleb and Collins, Zach M and Briggs, James A and Megason, Sean G and Klein, Allon M},
  journal={Science},
  volume={360},
  number={6392},
  pages={981--987},
  year={2018},
  publisher={American Association for the Advancement of Science}
}

@article{mckenna2016whole,
  title={Whole-organism lineage tracing by combinatorial and cumulative genome editing},
  author={McKenna, Aaron and Findlay, Gregory M and Gagnon, James A and Horwitz, Marshall S and Schier, Alexander F and Shendure, Jay},
  journal={Science},
  volume={353},
  number={6298},
  pages={aaf7907},
  year={2016},
  publisher={American Association for the Advancement of Science}
}

@article{chan2019molecular,
  title={Molecular recording of mammalian embryogenesis},
  author={Chan, Michelle M and Smith, Zachary D and Grosswendt, Stefanie and Kretzmer, Helene and Norman, Thomas M and Adamson, Britt and Jost, Marco and Quinn, Jeffrey J and Yang, Dian and Jones, Matthew G and others},
  journal={Nature},
  volume={570},
  number={7759},
  pages={77--82},
  year={2019},
  publisher={Nature Publishing Group}
}

@article{kalhor2018developmental,
  title={Developmental barcoding of whole mouse via homing CRISPR},
  author={Kalhor, Reza and Kalhor, Kian and Mejia, Leo and Leeper, Kathleen and Graveline, Amanda and Mali, Prashant and Church, George M},
  journal={Science},
  volume={361},
  number={6405},
  pages={eaat9804},
  year={2018},
  publisher={American Association for the Advancement of Science}
}

@article{guindon2010new,
  title={New algorithms and methods to estimate maximum-likelihood phylogenies: assessing the performance of PhyML 3.0},
  author={Guindon, St{\'e}phane and Dufayard, Jean-Fran{\c{c}}ois and Lefort, Vincent and et. al},
  journal={Systematic biology},
  volume={59},
  number={3},
  pages={307--321},
  year={2010},
  publisher={Oxford University Press}
}

@article{price2010fasttree,
  title={FastTree 2--approximately maximum-likelihood trees for large alignments},
  author={Price, Morgan N and Dehal, Paramvir S and Arkin, Adam P},
  journal={PloS one},
  volume={5},
  number={3},
  pages={e9490},
  year={2010},
  publisher={Public Library of Science San Francisco, USA}
}

@article{stamatakis2014raxml,
  title={RAxML version 8: a tool for phylogenetic analysis and post-analysis of large phylogenies},
  author={Stamatakis, Alexandros},
  journal={Bioinformatics},
  volume={30},
  number={9},
  pages={1312--1313},
  year={2014},
  publisher={Oxford University Press}
}

@article{minh2005piqpnni,
  title={pIQPNNI: parallel reconstruction of large maximum likelihood phylogenies},
  author={Minh, Bui Quang and Vinh, Le Sy and Von Haeseler, Arndt and Schmidt, Heiko A},
  journal={Bioinformatics},
  volume={21},
  number={19},
  pages={3794--3796},
  year={2005},
  publisher={Oxford University Press}
}

@article{gu1995,
  title={Maximum likelihood estimation of the heterogeneity of substitution rate among nucleotide sites.},
  author={Gu, Xun and Fu, Yun-Xin and Li, Wen-Hsiung},
  journal={Molecular Biology and evolution},
  volume={12},
  number={4},
  pages={546--557},
  year={1995}
}

@article{mayrose2005,
  title={A Gamma mixture model better accounts for among site rate heterogeneity},
  author={Mayrose, Itay and Friedman, Nir and Pupko, Tal},
  journal={Bioinformatics},
  volume={21},
  number={suppl\_2},
  pages={ii151--ii158},
  year={2005},
  publisher={Oxford University Press}
}

@inproceedings{stamatakis2006,
  title={Phylogenetic models of rate heterogeneity: a high performance computing perspective},
  author={Stamatakis, Alexandros},
  booktitle={Proceedings 20th IEEE international parallel \& distributed processing symposium},
  pages={8--pp},
  year={2006},
  organization={IEEE}
}

@article{drummond2006,
  title={Relaxed phylogenetics and dating with confidence},
  author={Drummond, Alexei J and Ho, Simon Y W and Phillips, Matthew J and Rambaut, Andrew},
  journal={PLoS biology},
  volume={4},
  number={5},
  pages={e88},
  year={2006},
  publisher={Public Library of Science San Francisco, USA}
}

@article{volz2017,
  title={Scalable relaxed clock phylogenetic dating},
  author={Volz, EM and Frost, SDW},
  journal={Virus evolution},
  volume={3},
  number={2},
  pages={vex025},
  year={2017},
  publisher={Oxford University Press}
}

@article{mdcat,
  title={Expectation-Maximization enables Phylogenetic Dating under a Categorical Rate Model},
  author={Mai, Uyen and Charvel, Eduardo and Mirarab, Siavash},
  journal={bioRxiv},
  pages={2022--10},
  year={2022},
  publisher={Cold Spring Harbor Laboratory}
}

@article{logdate,
  title={Log transformation improves dating of phylogenies},
  author={Mai, Uyen and Mirarab, Siavash},
  journal={Molecular Biology and Evolution},
  volume={38},
  number={3},
  pages={1151--1167},
  year={2021},
  publisher={Oxford University Press}
}

@article{ho2014molecular,
  title={Molecular-clock methods for estimating evolutionary rates and timescales},
  author={Ho, Simon YW and Duch{\^e}ne, Sebasti{\'a}n},
  journal={Molecular ecology},
  volume={23},
  number={24},
  pages={5947--5965},
  year={2014},
  publisher={Wiley Online Library}
}

@article{jones2020inference,
  title={Inference of single-cell phylogenies from lineage tracing data using Cassiopeia},
  author={Jones, Matthew G and Khodaverdian, Alex and Quinn, Jeffrey J and et. al},
  journal={Genome biology},
  volume={21},
  number={1},
  pages={1--27},
  year={2020},
  publisher={BioMed Central}
}

@article{gong2022single,
  title={Single cell lineage reconstruction using distance-based algorithms and the R package, DCLEAR},
  author={Gong, Wuming and Kim, Hyunwoo J and Garry, Daniel J and Kwak, Il-Youp},
  journal={BMC bioinformatics},
  volume={23},
  number={1},
  pages={103},
  year={2022},
  publisher={Springer}
}

@article{chen2022connecting,
  title={Connecting past and present: single-cell lineage tracing},
  author={Chen, Cheng and Liao, Yuanxin and Peng, Guangdun},
  journal={Protein {\&} Cell},
  volume={13},
  number={11},
  pages={790--807},
  year={2022},
  publisher={Oxford University Press}
}

@article {scmail,
	author = {Uyen Mai and Gillian Chu and Benjamin Raphael},
	title = {Maximum Likelihood Inference of Time-scaled Cell Lineage Trees with Mixed-type Missing Data},
	elocation-id = {2024.03.05.583638},
	year = {2024},
	doi = {10.1101/2024.03.05.583638},
	publisher = {Cold Spring Harbor Laboratory},
	URL = {https://www.biorxiv.org/content/early/2024/03/10/2024.03.05.583638},
	eprint = {https://www.biorxiv.org/content/early/2024/03/10/2024.03.05.583638.full.pdf},
	journal = {bioRxiv and RECOMB (in prep)}
}


@article{cells_random_walk_codling,
  title={Random walk models in biology},
  author={Codling, Edward A and Plank, Michael J and Benhamou, Simon},
  journal={Journal of the Royal society interface},
  volume={5},
  number={25},
  pages={813--834},
  year={2008},
  publisher={The Royal Society London}
}

@article{cell_division_angle_morpho_LEJEUNE20171,
  title={Quantifying the relationship between cell division angle and morphogenesis through computational modeling},
  author={Lejeune, Emma and Linder, Christian},
  journal={Journal of theoretical biology},
  volume={418},
  pages={1--7},
  year={2017},
  publisher={Elsevier}
}

@article{3d_motility_focal_adhesion_fraley,
  title={A distinctive role for focal adhesion proteins in three-dimensional cell motility},
  author={Fraley, Stephanie I and Feng, Yunfeng and Krishnamurthy, Ranjini and Kim, Dong-Hwee and Celedon, Alfredo and Longmore, Gregory D and Wirtz, Denis},
  journal={Nature cell biology},
  volume={12},
  number={6},
  pages={598--604},
  year={2010},
  publisher={Nature Publishing Group UK London}
}

@article{3d_migration_not_rw_wu,
  title={Three-dimensional cell migration does not follow a random walk},
  author={Wu, Pei-Hsun and Giri, Anjil and Sun, Sean X and Wirtz, Denis},
  journal={Proceedings of the National Academy of Sciences},
  volume={111},
  number={11},
  pages={3949--3954},
  year={2014},
  publisher={National Acad Sciences}
}

@article{roca2013mechanical,
  title={Mechanical guidance of cell migration: lessons from chemotaxis},
  author={Roca-Cusachs, Pere and Sunyer, Raimon and Trepat, Xavier},
  journal={Current opinion in cell biology},
  volume={25},
  number={5},
  pages={543--549},
  year={2013},
  publisher={Elsevier}
}

@article{huttenlocher1995adhesion,
  title={Adhesion in cell migration},
  author={Huttenlocher, Anna and Sandborg, Rebecca R and Horwitz, Alan F},
  journal={Current opinion in cell biology},
  volume={7},
  number={5},
  pages={697--706},
  year={1995},
  publisher={Elsevier}
}

@article{dimilla1991mathematical,
  title={Mathematical model for the effects of adhesion and mechanics on cell migration speed},
  author={DiMilla, Paul A and Barbee, Kenneth and Lauffenburger, Douglas A},
  journal={Biophysical journal},
  volume={60},
  number={1},
  pages={15--37},
  year={1991},
  publisher={Elsevier}
}

@article{rorth2009collective,
  title={Collective cell migration},
  author={R{\o}rth, Pernille},
  journal={Annual review of cell and developmental},
  volume={25},
  pages={407--429},
  year={2009},
  publisher={Annual Reviews}
}

@article{george2017connecting,
  title={Connecting individual to collective cell migration},
  author={George, Mishel and Bullo, Francesco and Camp{\`a}s, Otger},
  journal={Scientific reports},
  volume={7},
  number={1},
  pages={9720},
  year={2017},
  publisher={Nature Publishing Group UK London}
}

@article{friedl2009collective,
  title={Collective cell migration in morphogenesis, regeneration and cancer},
  author={Friedl, Peter and Gilmour, Darren},
  journal={Nature reviews Molecular cell biology},
  volume={10},
  number={7},
  pages={445--457},
  year={2009},
  publisher={Nature Publishing Group UK London}
}

@ARTICLE{2020SciPy-NMeth,
  author  = {Virtanen, Pauli and Gommers, Ralf and Oliphant, Travis E. and
            Haberland, Matt and Reddy, Tyler and Cournapeau, David and
            Burovski, Evgeni et. al},
  title   = {{{SciPy} 1.0: Fundamental Algorithms for Scientific
            Computing in Python}},
  journal = {Nature Methods},
  year    = {2020},
  volume  = {17},
  pages   = {261--272},
  adsurl  = {https://rdcu.be/b08Wh},
  doi     = {10.1038/s41592-019-0686-2},
}

@article{royer2016comparison,
  title={A comparison of ancestral state reconstruction methods for quantitative characters},
  author={Royer-Carenzi, Manuela and Didier, Gilles},
  journal={Journal of Theoretical Biology},
  volume={404},
  pages={126--142},
  year={2016},
  publisher={Elsevier}
}

@article{weijer2009collective,
  title={Collective cell migration in development},
  author={Weijer, Cornelis J},
  journal={Journal of cell science},
  volume={122},
  number={18},
  pages={3215--3223},
  year={2009},
  publisher={Company of Biologists}
}

@article{vicente2005cell,
  title={Cell migration at a glance},
  author={Vicente-Manzanares, Miguel and Webb, Donna J and Horwitz, A Rick},
  journal={Journal of cell science},
  volume={118},
  number={21},
  pages={4917--4919},
  year={2005},
  publisher={Company of Biologists}
}

@article{sengupta2021principles,
  title={The principles of directed cell migration},
  author={SenGupta, Shuvasree and Parent, Carole A and Bear, James E},
  journal={Nature Reviews Molecular Cell Biology},
  volume={22},
  number={8},
  pages={529--547},
  year={2021},
  publisher={Nature Publishing Group UK London}
}

@article{2d_and_3d_migration_luzchanksy,
  title={Anomalously diffusing and persistently migrating cells in 2D and 3D culture environments},
  author={Luzhansky, Igor D and Schwartz, Alyssa D and Cohen, Joshua D and MacMunn, John P and Barney, Lauren E and Jansen, Lauren E and Peyton, Shelly R},
  journal={APL bioengineering},
  volume={2},
  number={2},
  year={2018},
  publisher={AIP Publishing}
}

@article{metrics_migration_Hu2023,
  title={Quantification of cell migration: metrics selection to model application},
  author={Hu, Yang and Becker, Matthew L and Willits, Rebecca Kuntz},
  journal={Frontiers in Cell and Developmental Biology},
  volume={11},
  pages={1155882},
  year={2023},
  publisher={Frontiers}
}

@article{migration_monolayer_kaiyrbekov,
  title={Migration and division in cell monolayers on substrates with topological defects},
  author={Kaiyrbekov, Kurmanbek and Endresen, Kirsten and Sullivan, Kyle and Zheng, Zhaofei and Chen, Yun and Serra, Francesca and Camley, Brian A},
  journal={Proceedings of the National Academy of Sciences},
  volume={120},
  number={30},
  pages={e2301197120},
  year={2023},
  publisher={National Acad Sciences}
}

@article{horwitz2003cell,
  title={Cell migration},
  author={Horwitz, Rick and Webb, Donna},
  journal={Current Biology},
  volume={13},
  number={19},
  pages={R756--R759},
  year={2003},
  publisher={Elsevier}
}

@article{chemotaxis_painter,
  title={Continuous models for cell migration in tissues and applications to cell sorting via differential chemotaxis},
  author={Painter, Kevin J},
  journal={Bulletin of Mathematical Biology},
  volume={71},
  pages={1117--1147},
  year={2009},
  publisher={Springer}
}

@article{intmemoir,
  title={Imaging cell lineage with a synthetic digital recording system},
  author={Chow, Ke-Huan K and Budde, Mark W and Granados, Alejandro A and et. al},
  journal={Science},
  volume={372},
  number={6538},
  pages={eabb3099},
  year={2021},
  publisher={American Association for the Advancement of Science}
}

@article{density_cell_cycle_Vittadello2018,
  title={Mathematical models for cell migration with real-time cell cycle dynamics},
  author={Vittadello, Sean T and McCue, Scott W and Gunasingh, Gency and Haass, Nikolas K and Simpson, Matthew J},
  journal={Biophysical Journal},
  volume={114},
  number={5},
  pages={1241--1253},
  year={2018},
  publisher={Elsevier}
}

@article{speed_of_cells_lineage_Yan2014,
  doi = {10.1142/s2339547814200027},
  url = {https://doi.org/10.1142/s2339547814200027},
  year = {2014},
  month = sep,
  publisher = {World Scientific Pub Co Pte Ltd},
  volume = {02},
  number = {03},
  pages = {185--188},
  author = {Jun Yan and Daniel Irimia},
  title = {Stochastic variations of migration speed between cells in clonal populations},
  journal = {{TECHNOLOGY}}
}

@article{Lemmon2008,
  title={A likelihood framework for estimating phylogeographic history on a continuous landscape},
  author={Lemmon, Alan R and Lemmon, Emily Moriarty},
  journal={Systematic biology},
  volume={57},
  number={4},
  pages={544--561},
  year={2008},
  publisher={Oxford University Press}
}

@article{lemey2009bayesian,
  title={Bayesian phylogeography finds its roots},
  author={Lemey, Philippe and Rambaut, Andrew and Drummond, Alexei J and Suchard, Marc A},
  journal={PLoS computational biology},
  volume={5},
  number={9},
  pages={e1000520},
  year={2009},
  publisher={Public Library of Science San Francisco, USA}
}

@article{nielsen2009statistical,
  title={Statistical inferences in phylogeography},
  author={Nielsen, Rasmus and Beaumont, Mark A},
  journal={Molecular ecology},
  volume={18},
  number={6},
  pages={1034--1047},
  year={2009},
  publisher={Wiley Online Library}
}

@article{bloomquist2010three,
  title={Three roads diverged? Routes to phylogeographic inference},
  author={Bloomquist, Erik W and Lemey, Philippe and Suchard, Marc A},
  journal={Trends in Ecology \& Evolution},
  volume={25},
  number={11},
  pages={626--632},
  year={2010},
  publisher={Elsevier}
}

@article{perez2007random,
  title={Random-walk models of cell dispersal included in mechanobiological simulations of tissue differentiation},
  author={P{\'e}rez, MA and Prendergast, PJ},
  journal={Journal of biomechanics},
  volume={40},
  number={10},
  pages={2244--2253},
  year={2007},
  publisher={Elsevier}
}

@article{wadkin2018correlated,
  title={Correlated random walks of human embryonic stem cells in vitro},
  author={Wadkin, LE and Orozco-Fuentes, Sirio and Neganova, I and Swan, G and Laude, A and Lako, M and Shukurov, A and Parker, NG},
  journal={Physical Biology},
  volume={15},
  number={5},
  pages={056006},
  year={2018},
  publisher={IOP Publishing}
}

@article{kalkauskas2021sampling,
  title={Sampling bias and model choice in continuous phylogeography: Getting lost on a random walk},
  author={Kalkauskas, Antanas and Perron, Umberto and Sun, Yuxuan and et. al},
  journal={PLOS Computational Biology},
  volume={17},
  number={1},
  pages={e1008561},
  year={2021},
  publisher={Public Library of Science San Francisco, CA USA}
}

@article{templeton2010coalescent,
  title={Coalescent-based, maximum likelihood inference in phylogeography},
  author={Templeton, Alan R},
  journal={Molecular Ecology},
  volume={19},
  number={3},
  pages={431},
  year={2010},
  publisher={NIH Public Access}
}

@article{Lemey2010,
  title={Phylogeography takes a relaxed random walk in continuous space and time},
  author={Lemey, Philippe and Rambaut, Andrew and Welch, John J and Suchard, Marc A},
  journal={Molecular biology and evolution},
  volume={27},
  number={8},
  pages={1877--1885},
  year={2010},
  publisher={Oxford University Press}
}

@article{colarec_cancer_biogeography_Alves2019,
  title={Rapid evolution and biogeographic spread in a colorectal cancer},
  author={Alves, Joao M and Prado-Lopez, Sonia and Cameselle-Teijeiro, Jose Manuel and Posada, David},
  journal={Nature communications},
  volume={10},
  number={1},
  pages={5139},
  year={2019},
  publisher={Nature Publishing Group UK London}
}
@article{BayArea_Landis2013,
  title={Bayesian analysis of biogeography when the number of areas is large},
  author={Landis, Michael J and Matzke, Nicholas J and Moore, Brian R and Huelsenbeck, John P},
  journal={Systematic biology},
  volume={62},
  number={6},
  pages={789--804},
  year={2013},
  publisher={Oxford University Press}
}
@article{polygonal_ranges_Quintero2015,
  title={Historical biogeography using species geographical ranges},
  author={Quintero, Ignacio and Keil, Petr and Jetz, Walter and Crawford, Forrest W},
  journal={Systematic Biology},
  volume={64},
  number={6},
  pages={1059--1073},
  year={2015},
  publisher={Oxford University Press}
}
@article{Jones2015,
  title={Inference of random walk models to describe leukocyte migration},
  author={Jones, Phoebe JM and Sim, Aaron and Taylor, Harriet B and Bugeon, Laurence and Dallman, Magaret J and Pereira, Bernard and Stumpf, Michael PH and Liepe, Juliane},
  journal={Physical biology},
  volume={12},
  number={6},
  pages={066001},
  year={2015},
  publisher={IOP Publishing}
}
@article{Wadkin2018,
  title={Correlated random walks of human embryonic stem cells in vitro},
  author={Wadkin, LE and Orozco-Fuentes, Sirio and Neganova, I and Swan, G and Laude, A and Lako, M and Shukurov, A and Parker, NG},
  journal={Physical Biology},
  volume={15},
  number={5},
  pages={056006},
  year={2018},
  publisher={IOP Publishing}
}

@article{Wadkin2017,
  doi = {10.1038/s41598-017-00648-0},
  url = {https://doi.org/10.1038/s41598-017-00648-0},
  year = {2017},
  month = apr,
  publisher = {Springer Science and Business Media {LLC}},
  volume = {7},
  number = {1},
  author = {L. E. Wadkin and L. F. Elliot and I. Neganova and N. G. Parker and V. Chichagova and G. Swan and A. Laude and M. Lako and A. Shukurov},
  title = {Dynamics of single human embryonic stem cells and their pairs: a quantitative analysis},
  journal = {Scientific Reports}
}

@article{ameboid_Hall1977,
  doi = {10.1007/bf00275081},
  url = {https://doi.org/10.1007/bf00275081},
  year = {1977},
  publisher = {Springer Science and Business Media {LLC}},
  volume = {4},
  number = {4},
  pages = {327--335},
  author = {R. L. Hall},
  title = {Amoeboid movement as a correlated walk},
  journal = {Journal of Mathematical Biology}
}

@article{Felsenstein1973,
  doi = {10.2307/2412304},
  url = {https://doi.org/10.2307/2412304},
  year = {1973},
  month = sep,
  publisher = {{JSTOR}},
  volume = {22},
  number = {3},
  pages = {240},
  author = {Joseph Felsenstein},
  title = {Maximum Likelihood and Minimum-Steps Methods for Estimating Evolutionary Trees from Data on Discrete Characters},
  journal = {Systematic Zoology}
}

@article{Feng2021,
  title = {Estimation of cell lineage trees by maximum-likelihood phylogenetics},
  volume = {15},
  ISSN = {1932-6157},
  url = {http://dx.doi.org/10.1214/20-aoas1400},
  DOI = {10.1214/20-aoas1400},
  number = {1},
  journal = {The Annals of Applied Statistics},
  publisher = {Institute of Mathematical Statistics},
  author = {Feng,  Jean and DeWitt III,  William S. and McKenna,  Aaron and Simon,  Noah and Willis,  Amy D. and Matsen IV,  Frederick A.},
  year = {2021},
  month = mar 
}

@article{Seidel2022,
  title = {TiDeTree: a Bayesian phylogenetic framework to estimate single-cell trees and population dynamic parameters from genetic lineage tracing data},
  volume = {289},
  ISSN = {1471-2954},
  url = {http://dx.doi.org/10.1098/rspb.2022.1844},
  DOI = {10.1098/rspb.2022.1844},
  number = {1986},
  journal = {Proceedings of the Royal Society B: Biological Sciences},
  publisher = {The Royal Society},
  author = {Seidel,  Sophie and Stadler,  Tanja},
  year = {2022},
  month = nov 
}

@article{Zafar2020,
  title = {Single-cell lineage tracing by integrating CRISPR-Cas9 mutations with transcriptomic data},
  volume = {11},
  ISSN = {2041-1723},
  url = {http://dx.doi.org/10.1038/s41467-020-16821-5},
  DOI = {10.1038/s41467-020-16821-5},
  number = {1},
  journal = {Nature Communications},
  publisher = {Springer Science and Business Media LLC},
  author = {Zafar,  Hamim and Lin,  Chieh and Bar-Joseph,  Ziv},
  year = {2020},
  month = jun 
}

@article{Pan2023,
  title = {LinRace: cell division history reconstruction of single cells using paired lineage barcode and gene expression data},
  volume = {14},
  ISSN = {2041-1723},
  url = {http://dx.doi.org/10.1038/s41467-023-44173-3},
  DOI = {10.1038/s41467-023-44173-3},
  number = {1},
  journal = {Nature Communications},
  publisher = {Springer Science and Business Media LLC},
  author = {Pan,  Xinhai and Li,  Hechen and Putta,  Pranav and Zhang,  Xiuwei},
  year = {2023},
  month = dec 
}

@article{iTracer,
  title={Lineage recording in human cerebral organoids},
  author={He, Zhisong and Maynard, Ashley and Jain, Akanksha and Gerber, Tobias and Petri, Rebecca and Lin, Hsiu-Chuan and Santel, Malgorzata and Ly, Kevin and Dupr{\'e}, Jean-Samuel and Sidow, Leila and others},
  journal={Nature methods},
  volume={19},
  number={1},
  pages={90--99},
  year={2022},
  publisher={Nature Publishing Group US New York}
}

@article{Bowling2020,
  title = {An Engineered CRISPR-Cas9 Mouse Line for Simultaneous Readout of Lineage Histories and Gene Expression Profiles in Single Cells},
  volume = {181},
  ISSN = {0092-8674},
  url = {http://dx.doi.org/10.1016/j.cell.2020.04.048},
  DOI = {10.1016/j.cell.2020.04.048},
  number = {6},
  journal = {Cell},
  publisher = {Elsevier BV},
  author = {Bowling,  Sarah and Sritharan,  Duluxan and Osorio,  Fernando G. and et. al},
  year = {2020},
  month = jun,
  pages = {1410--1422.e27}
}

@article{Chan2019,
  title = {Molecular recording of mammalian embryogenesis},
  volume = {570},
  ISSN = {1476-4687},
  url = {http://dx.doi.org/10.1038/s41586-019-1184-5},
  DOI = {10.1038/s41586-019-1184-5},
  number = {7759},
  journal = {Nature},
  publisher = {Springer Science and Business Media LLC},
  author = {Chan,  Michelle M. and Smith,  Zachary D. and Grosswendt,  Stefanie and Kretzmer,  Helene and et. al},
  year = {2019},
  month = may,
  pages = {77–82}
}

@article{McKenna2016,
  title = {Whole-organism lineage tracing by combinatorial and cumulative genome editing},
  volume = {353},
  ISSN = {1095-9203},
  url = {http://dx.doi.org/10.1126/science.aaf7907},
  DOI = {10.1126/science.aaf7907},
  number = {6298},
  journal = {Science},
  publisher = {American Association for the Advancement of Science (AAAS)},
  author = {McKenna,  Aaron and Findlay,  Gregory M. and Gagnon,  James A. and Horwitz,  Marshall S. and Schier,  Alexander F. and Shendure,  Jay},
  year = {2016},
  month = jul 
}

@article{Raj2018,
  title = {Simultaneous single-cell profiling of lineages and cell types in the vertebrate brain},
  volume = {36},
  ISSN = {1546-1696},
  url = {http://dx.doi.org/10.1038/nbt.4103},
  DOI = {10.1038/nbt.4103},
  number = {5},
  journal = {Nature Biotechnology},
  publisher = {Springer Science and Business Media LLC},
  author = {Raj,  Bushra and Wagner,  Daniel E and McKenna,  Aaron and et. al},
  year = {2018},
  month = mar,
  pages = {442–450}
}

@article{Sashittal2022,
  title={Startle: a star homoplasy approach for crispr-cas9 lineage tracing},
  author={Sashittal, Palash and Schmidt, Henri and Chan, Michelle and Raphael, Benjamin J},
  journal={Cell Systems},
  volume={14},
  number={12},
  pages={1113--1121},
  year={2023},
  publisher={Elsevier}
}

@article{Gill2016,
  title = {A Relaxed Directional Random Walk Model for Phylogenetic Trait Evolution},
  ISSN = {1076-836X},
  url = {http://dx.doi.org/10.1093/sysbio/syw093},
  DOI = {10.1093/sysbio/syw093},
  journal = {Systematic Biology},
  publisher = {Oxford University Press (OUP)},
  author = {Gill,  Mandev S. and Tung Ho,  Lam Si and Baele,  Guy and Lemey,  Philippe and Suchard,  Marc A.},
  year = {2016},
  month = oct,
  pages = {syw093}
}

@inbook{ancestral_rec_Groussin2016,
  title = {Ancestral Reconstruction: Theory and Practice},
  url = {http://dx.doi.org/10.1016/B978-0-12-800049-6.00166-9},
  DOI = {10.1016/b978-0-12-800049-6.00166-9},
  booktitle = {Encyclopedia of Evolutionary Biology},
  publisher = {Elsevier},
  author = {Groussin,  M. and Daubin,  V. and Gouy,  M. and Tannier,  E.},
  year = {2016},
  pages = {70–77}
}

@article {basememoir,
	author = {Duncan M Chadly and Kirsten L Frieda and Chen Gui and et. al.},
	title = {Reconstructing cell histories in space with image-readable base editor recording},
	elocation-id = {2024.01.03.573434},
	year = {2024},
	doi = {10.1101/2024.01.03.573434},
	publisher = {Cold Spring Harbor Laboratory},
	abstract = {Knowing the ancestral states and lineage relationships of individual cells could unravel the dynamic programs underlying development. Engineering cells to actively record information within their own genomic DNA could reveal these histories, but existing recording systems have limited information capacity or disrupt spatial context. Here, we introduce baseMEMOIR, which combines base editing, sequential hybridization imaging, and Bayesian inference to allow reconstruction of high-resolution cell lineage trees and cell state dynamics while preserving spatial organization. BaseMEMOIR stochastically and irreversibly edits engineered dinucleotides to one of three alternative image-readable states. By genomically integrating arrays of editable dinucleotides, we constructed an embryonic stem cell line with 792 bits of recordable, image-readable memory, a 50-fold increase over the state of the art. Simulations showed that this memory size was sufficient for accurate reconstruction of deep lineage trees. Experimentally, baseMEMOIR allowed precise reconstruction of lineage trees 6 or more generations deep in embryonic stem cell colonies. Further, it also allowed inference of ancestral cell states and their quantitative cell state transition rates, all from endpoint images. baseMEMOIR thus provides a scalable framework for reconstructing single cell histories in spatially organized multicellular systems.Competing Interest StatementM.B.E. is a scientific advisory board member or consultant at TeraCyte, Primordium, and Spatial Genomics. L.C. and K.F. are co-founders of Spatial Genomics.},
	URL = {https://www.biorxiv.org/content/early/2024/01/04/2024.01.03.573434},
	eprint = {https://www.biorxiv.org/content/early/2024/01/04/2024.01.03.573434.full.pdf},
	journal = {bioRxiv}
}

@article{chroni2021migrations,
  title={Migrations of cancer cells through the lens of phylogenetic biogeography},
  author={Chroni, Antonia and Miura, Sayaka and Oladeinde, Olumide and Aly, Vivian and Kumar, Sudhir},
  journal={Scientific Reports},
  volume={11},
  number={1},
  pages={17184},
  year={2021},
  publisher={Nature Publishing Group UK London}
}

@book{matzke2013probabilistic,
  title={Probabilistic historical biogeography: new models for founder-event speciation, imperfect detection, and fossils allow improved accuracy and model-testing},
  author={Matzke, Nicholas J},
  year={2013},
  publisher={University of California, Berkeley}
}

@article{chattopadhyay2023modelling_sdevo,
  title={Modelling evolution at the boundaries of solid tumours},
  author={Chattopadhyay, Subhayan and Gisselsson, David},
  journal={Nature Ecology \& Evolution},
  volume={7},
  number={4},
  pages={497--498},
  year={2023},
  publisher={Nature Publishing Group UK London}
}

@article{el2018inferring,
  title={Inferring parsimonious migration histories for metastatic cancers},
  author={El-Kebir, Mohammed and Satas, Gryte and Raphael, Benjamin J},
  journal={Nature genetics},
  volume={50},
  number={5},
  pages={718--726},
  year={2018},
  publisher={Nature Publishing Group US New York}
}

@article{kumar2020pathfinder,
  title={PathFinder: Bayesian inference of clone migration histories in cancer},
  author={Kumar, Sudhir and Chroni, Antonia and Tamura, Koichiro and Sanderford, Maxwell and Oladeinde, Olumide and Aly, Vivian and Vu, Tracy and Miura, Sayaka},
  journal={Bioinformatics},
  volume={36},
  number={Supplement\_2},
  pages={i675--i683},
  year={2020},
  publisher={Oxford University Press}
}

@article{chroni2019delineation,
  title={Delineation of tumor migration paths by using a bayesian biogeographic approach},
  author={Chroni, Antonia and Vu, Tracy and Miura, Sayaka and Kumar, Sudhir},
  journal={Cancers},
  volume={11},
  number={12},
  pages={1880},
  year={2019},
  publisher={MDPI}
}

@article{bandelt2006estimation_Var_mutation_rate,
  title={Estimation of mutation rates and coalescence times: some caveats},
  author={Bandelt, Hans-J{\"u}rgen and Kong, Qing-Peng and Richards, Martin and Macaulay, Vincent},
  journal={Human Mitochondrial DNA and the Evolution of Homo sapiens},
  pages={47--90},
  year={2006},
  publisher={Springer}
}

@article{lanier2014low,
  title={How low can you go? The effects of mutation rate on the accuracy of species-tree estimation},
  author={Lanier, Hayley C and Huang, Huateng and Knowles, L Lacey},
  journal={Molecular Phylogenetics and Evolution},
  volume={70},
  pages={112--119},
  year={2014},
  publisher={Elsevier}
}

@article{navin2010tracing,
  title={Tracing the tumor lineage},
  author={Navin, Nicholas E and Hicks, James},
  journal={Molecular oncology},
  volume={4},
  number={3},
  pages={267--283},
  year={2010},
  publisher={Elsevier}
}

@article{caiado2019lineage,
  title={Lineage tracing of acute myeloid leukemia reveals the impact of hypomethylating agents on chemoresistance selection},
  author={Caiado, Francisco and Maia-Silva, Diogo and Jardim, Carolina and Schmolka, Nina and Carvalho, T{\^a}nia and Refor{\c{c}}o, Cl{\'a}udia and Faria, Rita and Kolundzija, Branka and Sim{\~o}es, Andr{\'e} E and Baubec, Tuncay and others},
  journal={Nature communications},
  volume={10},
  number={1},
  pages={4986},
  year={2019},
  publisher={Nature Publishing Group UK London}
}

@article{simeonov2021single,
  title={Single-cell lineage tracing of metastatic cancer reveals selection of hybrid EMT states},
  author={Simeonov, Kamen P and Byrns, China N and Clark, Megan L and Norgard, Robert J and Martin, Beth and Stanger, Ben Z and Shendure, Jay and McKenna, Aaron and Lengner, Christopher J},
  journal={Cancer cell},
  volume={39},
  number={8},
  pages={1150--1162},
  year={2021},
  publisher={Elsevier}
}

@article{lamprecht2017multicolor,
  title={Multicolor lineage tracing reveals clonal architecture and dynamics in colon cancer},
  author={Lamprecht, Sebastian and Schmidt, Eva Marina and Blaj, Cristina and Hermeking, Heiko and Jung, Andreas and Kirchner, Thomas and Horst, David},
  journal={Nature communications},
  volume={8},
  number={1},
  pages={1406},
  year={2017},
  publisher={Nature Publishing Group UK London}
}

@article{danovi2022lineage,
  title={Lineage tracing in lung cancer},
  author={Danovi, Safia},
  journal={Nature Genetics},
  volume={54},
  number={7},
  pages={921--921},
  year={2022},
  publisher={Nature Publishing Group US New York}
}

@article{vanhorn2021next,
  title={Next-generation lineage tracing and fate mapping to interrogate development},
  author={VanHorn, Sadie and Morris, Samantha A},
  journal={Developmental cell},
  volume={56},
  number={1},
  pages={7--21},
  year={2021},
  publisher={Elsevier}
}

@article{wagner2020lineage,
  title={Lineage tracing meets single-cell omics: opportunities and challenges},
  author={Wagner, Daniel E and Klein, Allon M},
  journal={Nature Reviews Genetics},
  volume={21},
  number={7},
  pages={410--427},
  year={2020},
  publisher={Nature Publishing Group UK London}
}
